# Supplementary material for: Innovative Distance Learning Tool for Morphological Identification of Chigger Mites (Actinotrichida) as Vectors of Scrub Typhus: A Pilot Study
Source: Trop Med Infect Dis. 2020 Apr 5;5(2):55. doi: 10.3390/tropicalmed5020055 (PMC7345848; doi:10.3390/tropicalmed5020055)
Supplement: Supplementary file 1 [file tropicalmed-05-00055-s001.zip]

Archive with 3 entries (3 files):
- Video Chapter1-3/Chapter 1- Basics of scrub typhus and chigger mite vector.mp4
- Video Chapter1-3/Chapter 2- Chigger mite's life cycle and feeding site.mp4
- Video Chapter1-3/chapter 3 chigger collection and basic identification.mp4
